# Supplementary material for: Coalescence computations for large samples drawn from populations of time-varying sizes
Source: PLoS One. 2017 Feb 7;12(2):e0170701. doi: 10.1371/journal.pone.0170701 (PMC5295683; doi:10.1371/journal.pone.0170701)
Supplement: S1 File — Archive with Matlab functions and scripts for computing probability distributions of times in the coalescence tree for exponential scenario of population growth, based on the direct method of numerical integration. Our Matlab functions and scripts are also available as a GitHub repository (https://github.com/agnieszkaszczesna/Coalescence-Computations-for-Large-Samples). (ZIP) [file pone.0170701.s001.zip]

Archive with 10 entries (10 files):
- example_expectation.asv
- example_pdf.asv
- example_variance.asv
- example_expectation.m
- example_pdf.m
- example_variance.m
- find_ranges_exp.m
- pdf_t_cc.m
- pdf_t_exp.m
- readme.txt
