# Supplementary material for: Coalescence computations for large samples drawn from populations of time-varying sizes
Source: PLoS One. 2017 Feb 7;12(2):e0170701. doi: 10.1371/journal.pone.0170701 (PMC5295683; doi:10.1371/journal.pone.0170701)
Supplement: S1 File — Archive with Matlab functions and scripts for computing probability distributions of times in the coalescence tree for exponential scenario of population growth, based on the direct method of numerical integration. Our Matlab functions and scripts are also available as a GitHub repository (https://github.com/agnieszkaszczesna/Coalescence-Computations-for-Large-Samples). (ZIP) [file pone.0170701.s001.zip › example_expectation.asv]

% Example of the usage of functions 
% find_ranges_exp(N0,r,n,k)
% pdf_t_exp(N0,r,n,k,vec_tim)
% for computing and expectation of the time T_k 
% in the coalescence tree with n leaves
% 2 <= k <= n
% for the model with exponential population growth N(t)=N0*exp(-rt)

clear all

% population size at present
N0=2.0e6;

% exponential growth coefficient
r=0.001;

% coalescence tree size (number of leaves)
n=800;

% index of coalescence time 
k=10;

% Find ranges
[min_t, max_t]= find_ranges_exp(N0,r,n,k);

% Define integrand
timint=@(t)(pdf_t_exp(N0,r,n,k,t).*t);

% Compute expectation of T_k by numeric
[tint,errbnd] = quadgk(timint,min_t,max_t,'RelTol',1e-8,'AbsTol',1e-11);

% Result
tint
