# Supplementary material for: Coalescence computations for large samples drawn from populations of time-varying sizes
Source: PLoS One. 2017 Feb 7;12(2):e0170701. doi: 10.1371/journal.pone.0170701 (PMC5295683; doi:10.1371/journal.pone.0170701)
Supplement: S1 File — Archive with Matlab functions and scripts for computing probability distributions of times in the coalescence tree for exponential scenario of population growth, based on the direct method of numerical integration. Our Matlab functions and scripts are also available as a GitHub repository (https://github.com/agnieszkaszczesna/Coalescence-Computations-for-Large-Samples). (ZIP) [file pone.0170701.s001.zip › example_pdf.asv]

% Example of the usage of functions 
%
% find_ranges_exp(N0,r,n,k)
% pdf_t_exp(N0,r,n,k,vec_tim)
%
% for computing and plotting probability density function of the time T_k 
% in the coalescence tree with n leaves
% 2 <= k <= n
% for the model with exponential population growth N(t)=N0*exp(-rt)

clear all

% population size at present
N0=2.0e6;

% exponential growth coefficient
r=0.1;

% coalescence tree size (number of leaves)
n=800;

% index of coalescence time 
k=799;

% Find ranges
[min_t, max_t]= find_ranges_exp(N0,r,n,k);

% Set time axis
dt=(max_t-min_t)/100;
vec_tim=min_t:dt:max_t;

% Compute pdf function of T_k
vec_p=pdf_t_exp(N0,r,n,k,vec_tim);

% Plot
plot(vec_tim,vec_p)
grid on
xlabel('Time [number of generations]')
ylabel('pdf')
title(['Pdf of time T' num2str(k) ' in the coalescence tree'])
