# Supplementary material for: Coalescence computations for large samples drawn from populations of time-varying sizes
Source: PLoS One. 2017 Feb 7;12(2):e0170701. doi: 10.1371/journal.pone.0170701 (PMC5295683; doi:10.1371/journal.pone.0170701)
Supplement: S1 File — Archive with Matlab functions and scripts for computing probability distributions of times in the coalescence tree for exponential scenario of population growth, based on the direct method of numerical integration. Our Matlab functions and scripts are also available as a GitHub repository (https://github.com/agnieszkaszczesna/Coalescence-Computations-for-Large-Samples). (ZIP) [file pone.0170701.s001.zip › find_ranges_exp.m]

% FUNCTION: 
% find_ranges_exp

% PURPOSE: 
% compute range (support) of the probability distribution in the coalescence tree
% for time T_k in the coalescence tree with n leaves
% 2 <= k <= n
% for the model with exponential population growth N(t)=N0*exp(-rt)

% INPUT: 
% N0 - population size at present 
% r - exponential growth coefficient
% n - coalescence tree size (number of leaves)
% k - index of time to coalescence event 

% INTERNAL PARAMETER - threshold for the value of the pdf at the tail and
% the reference value: 
% D=1.0e-5;

% METHOD: 
% heurisitc method - sampling values of the pdf until threshold condition
% is satisfied
% based on the paper 
% "Coalescence computations for large samples drawn from populations of time-varying sizes" 
% Andrzej Polanski, Agnieszka Szczesna, Mateusz Garbulowski, Marek Kimmel
% submitted to PLOS ONE

% OUTPUT:
% [min_t, max_t] - minimal and maximal time  

% WARNING
% This function does not have control check of the input data. Providing wrong
% data will lead to unpredictable behavior

% AUTHOR:
% Andrzej Polanski
% email: andrzej.polanski@polsl.pl

function [min_t, max_t]= find_ranges_exp(N0,r,n,k)
  % product parameter
  rho=N0*r;

  % Expected canonical time
  TRUEEXPT=2*(1/(k-1)-1/n);
  % Variance of the canonical time
  VS1=(k:n).^-2;
  VS2=((k-1):(n-1)).^-2;
  TRUEVART=4*(VS1*VS2');

  % reference value of the pdf
  % 
  t=TRUEEXPT;
  q=pdf_t_cc(n,k,t);
  vpr=max(0,q)*(1+rho*t)/N0;

  % INTERNAL PARAMETER - threshold for the value of the pdf at the tail and
  % the reference value: 
  D=1.0e-5;

  % sample probability distribution left tail
  vt=TRUEEXPT;
  st=sqrt(TRUEVART)/4;
  t=vt;
  while 1
     t=t-st;
     if t <= 0
        t=0;
        break
     end
     % canonical coalescence pdf
     q=pdf_t_cc(n,k,t);
     % scale pdf to exponential scenario
     v_p=max(0,q)*(1+rho*t)/N0;
     if (v_p/vpr) < D
         break
     end
  end
  % scale time
  if r==0
       min_t=N0*t;
  else
       min_t=(1/r)*log(1+rho*t);
  end

  % sample probability distribution right tail
  vt=TRUEEXPT;
  st=sqrt(TRUEVART);
  t=vt; 
  while 1
     t=t+st;
     % canonical coalescence pdf
     q=pdf_t_cc(n,k,t);
     % scale pdf to exponential scenario
     v_p=max(0,q)*(1+rho*t)/N0;
     if (v_p/vpr) < D
         break
     end
  end
  % scale time
  t=1.5*t;
  if r==0
        max_t=N0*t;
  else
        max_t=(1/r)*log(1+rho*t);
  end
end
