# Supplementary material for: Coalescence computations for large samples drawn from populations of time-varying sizes
Source: PLoS One. 2017 Feb 7;12(2):e0170701. doi: 10.1371/journal.pone.0170701 (PMC5295683; doi:10.1371/journal.pone.0170701)
Supplement: S1 File — Archive with Matlab functions and scripts for computing probability distributions of times in the coalescence tree for exponential scenario of population growth, based on the direct method of numerical integration. Our Matlab functions and scripts are also available as a GitHub repository (https://github.com/agnieszkaszczesna/Coalescence-Computations-for-Large-Samples). (ZIP) [file pone.0170701.s001.zip › pdf_t_cc.m]

% FUNCTION: 
% pdf_t_cc
% computing probability density function of times in the canonical coalescence tree with
% constant population size N0=1

% PURPOSE: 
% computes probability distribution of time T_k in the canonical coalescence tree with
% constant population size N0=1
% 2 <= k <= n

% INPUT: 
% n - coalescence tree size (number of leaves)
% k - index of coalescence time  
% tcc - value of the canonical time


% METHOD: 
% the algorithm and notation are described in the paper 
% "Coalescence computations for large samples drawn from populations of time-varying sizes" 
% Andrzej Polanski, Agnieszka Szczesna, Mateusz Garbulowski, Marek Kimmel
% submitted to PLOS ONE

% OUTPUT:
% q - value of probability density function corresponding to tcc

% REMARKS:
% Tested in Matlab 2014 and 2015 

% WARNING
% This function does not have control check of the input data. Providing wrong
% data will result in an unpredictable behavior

% AUTHOR:
% Andrzej Polanski
% email: andrzej.polanski@polsl.pl

function q=pdf_t_cc(n,k,tcc)
   % scale tcc
   tcc=tcc*(k*k);
   % computecoeffficients for transformed pdf
   numvec=zeros(n-k+1,1)';
   denvec=zeros(n-k+1,1)';
   denvec1=ones(n-k+1,1)';
   for kn=k:n
      numvec(kn-k+1)=(nchoosek(kn,2))/(k*k);
      denvec(kn-k+1)=(nchoosek(kn,2))/(k*k);
   end
     
   % compute probability density
   i=sqrt(-1);
   if tcc==0
      if (n-k) <= 3           % compute pdf by partial fraction expansion (speeds up computations)
          q=part_fra_dens(n,k,tcc);
      else                    % 
          q=0;
      end
   else
      if (n-k) <= 3            % compute pdf by partial fraction expansion (speeds up computations)
          q=part_fra_dens(n,k,tcc);
      else                     % compute pdf by integral formula (split integration range into fragments)
          omg_prod=@(omg)((real(prod((ones(length(omg),1)*numvec)./(i*(omg')*denvec1+ones(length(omg),1)*denvec),2)')).*cos(omg*tcc));
          limlo=0;
          limup=pi/(2*tcc);
          q=0;
          while 1
             [qint,errbnd] = quadgk(omg_prod,limlo,limup,'RelTol',1e-8,'AbsTol',1e-12);
              q=q+qint;
              limlo=limup;
              limup=limup+(4*pi)/tcc;
              if abs(qint)<1.0e-11
                 break
              end
          end
          % scale integral
          q=2*q/pi;
      end
   end
   % rescale pdf to tcc
   q=q*(k*k);
end
   
   
% auxiliary FUNCTION: 
% part_fra_dens
% probability distribution of times in the canonical coalescence tree with
% constant population size N0=1
% compute coefficients of tha partial fraction expansion (Polanski,
% Bobrowski, Kimmeel, TPB, 2003)

% WARNING
% This function does not have control check of the input data. Providing wrong
% data will result in an unpredictable behavior

% AUTHOR:
% Andrzej Polanski
% email: andrzej.polanski@polsl.pl
  
function q=part_fra_dens(n,k,tcc)
   
   if k==n
       a_v=1;
   else
      vec_coef=zeros(n-k+1,1);
      for kk=k:n
          vec_coef(kk-k+1)=nchoosek(kk,2)/(k*k);
      end
      a_v=zeros(n-k+1,1);
      onvec=ones(n-k,1);
      for jj=k:n
          prd_vec_num=[vec_coef(1:jj-k); vec_coef(jj-k+2:n-k+1)];
          prd_vec_den=prd_vec_num-onvec*nchoosek(jj,2)/(k*k);
          a_v(jj-k+1)=prod(prd_vec_num./prd_vec_den);
      end
   end
   % compute pdf
   q=0;
   for jj=k:n
       q=q+a_v(jj-k+1)*nchoosek(jj,2)*exp(-tcc*nchoosek(jj,2)/(k*k))/(k*k);
   end
end
