# Supplementary material for: Coalescence computations for large samples drawn from populations of time-varying sizes
Source: PLoS One. 2017 Feb 7;12(2):e0170701. doi: 10.1371/journal.pone.0170701 (PMC5295683; doi:10.1371/journal.pone.0170701)
Supplement: S1 File — Archive with Matlab functions and scripts for computing probability distributions of times in the coalescence tree for exponential scenario of population growth, based on the direct method of numerical integration. Our Matlab functions and scripts are also available as a GitHub repository (https://github.com/agnieszkaszczesna/Coalescence-Computations-for-Large-Samples). (ZIP) [file pone.0170701.s001.zip › pdf_t_exp.m]

% FUNCTION: 
% pdf_t_exp
% probability dernsity function of times in the coalescence tree with
% exponential history of the size change of the population

% PURPOSE: 
% computes probability distribution of time T_k in the coalescence tree with n leaves
% 2 <= k <= n
% for the model with exponential population growth N(t)=N0*exp(-rt)
 
% INPUT: 
% N0 - population size at present 
% r - exponential growth coefficient
% n - coalescence tree size (number of leaves)
% k - index of the coalescence time 
% vec_tim - vector of times


% METHOD: 
% the algorithm and notation are described in the paper 
% "Coalescence computations for large samples drawn from populations of time-varying sizes" 
% Andrzej Polanski, Agnieszka Szczesna, Mateusz Garbulowski, Marek Kimmel
% submitted to PLOS ONE

% OUTPUT:
% vec_p - vector of values of probability density function corresponding to vec_tim

% REMARKS:
% Tested in Matlab 2014 and 2015 

% WARNING
% This function does not have control check of the input data. Providing wrong
% data will result in an unpredictable behavior

% AUTHOR:
% Andrzej Polanski
% email: andrzej.polanski@polsl.pl

function vec_p=pdf_t_exp(N0,r,n,k,vec_tim)

   %%%%%%%%%%%%%%%%% 
   tN0vec=vec_tim/N0;
   rho=N0*r;

   % output buffer
   vec_p=0*vec_tim;

   % scale time
   if r==0
       vec_tau=tN0vec;
   else
       vec_tau=(1/rho)*(exp(rho*tN0vec)-1);
   end
      
   % compute probability densities
   for kk=1:length(vec_tau)
      t=vec_tau(kk);
      q=pdf_t_cc(n,k,t);
      % scale pdf
      vec_p(kk)=max(0,q)*(1+rho*t)/N0;
   end
end
